# Supplementary material for: Diffracting molecular matter-waves at deep-ultraviolet standing-light waves
Source: Phys Chem Chem Phys. 2024 Oct 22;26(43):27617–23. doi: 10.1039/d4cp03059a (PMC11514965; doi:10.1039/d4cp03059a)
Supplement: CP-026-D4CP03059A-s005 [file CP-026-D4CP03059A-s005.zip]

Archive with 3 entries (3 files):
- SI_Fig1.pdf
- SI_Fig2.pdf
- SI_Fig3.pdf
